# Supplementary material for: The effect of haze pollution on insurance development: Evidence from 268 prefecture-level cities in China
Source: PLoS One. 2022 Apr 28;17(4):e0267830. doi: 10.1371/journal.pone.0267830 (PMC9049571; doi:10.1371/journal.pone.0267830)
Supplement: S1 Dataset — (XLSX) [file pone.0267830.s001.xlsx]

## Sheet: Sheet1
Number	City	PM2.5(2009)	PM2.5(2018)
1	Aba	7.43803	11.2817
2	Aksu	7.46771	74.7493
3	Alaer	7.46	74.7493
4	Alxa	5.65774	35.3042
5	Altay	5.68253	8.55211
6	Ngari	2.89741	13.3606
7	Ankang	23.235	35.2338
8	Anqing	46.1178	43.6873
9	Anshun	29.5082	29.769
10	Anyang	56.5255	72.3127
11	Anshan	42.9502	37.1859
12	Bayannur	7.0113	33.9155
13	Bayingolin	6.00498	55.4592
14	Bazhong	28.479	30.4085
15	Baicheng	23.5123	30.944
16	Baisha	17.242	17.8003
17	Baishan	24.5858	30.8535
18	Baiyin	23.4788	37.2225
19	Baise	25.5822	35.2704
20	Bengbu	56.1686	52.8197
21	Baotou	10.3021	38.9718
22	Baoji	26.6556	50.0732
23	Baoding	55.1704	65.7042
24	Baoshan	16.3279	21.1831
25	Baoting	40.913	17.8053
26	Beihai	36.3832	27.2676
27	Beijing	48.5874	49.5268
28	Beitun	5.68	8.55
29	Benxi	31.0097	32.8986
30	Bijie	23.7577	31.4
31	Binzhou	65.2396	55.4901
32	Bozhou	57.3301	56.4535
33	Bortala	9.16562	25.4535
34	Cangzhou	78.762	57.9099
35	Changdu	2.00237	16.3352
36	Changji	10.2122	49.1746
37	Changjiang	40.3822	17.8078
38	Changde	44.5669	40.7775
39	Changshu	41.7516	43.3972
40	Changzhou	62.4242	44.062
41	Chaohu	59.5172	46.8761
42	Chaoyang	29.3078	38.369
43	Chaozhou	23.6349	27.631
44	Chenzhou	36.0145	28.8535
45	Chengdu	41.8084	46.8958
46	Chengde	25.6745	31.2169
47	Chenmai	38.9115	17.8187
48	Chizhou	39.1837	44.2873
49	Chifeng	13.68	30.093
50	Chongzuo	32.2641	30.4451
51	Chuzhou	58.1259	49
52	Chuxiong	15.7128	23.4282
53	Dazhou	31.8807	44.5268
54	Dali	12.7478	15.3915
55	Dalian	43.1114	29.2648
56	Daqing	30.3277	26.6535
57	Datong	22.4972	36.0592
58	Daxianling	4.30201	16.9915
59	Dandong	29.6669	28.8338
60	Danzhou	13.3996	18.7631
61	Dehong	18.4304	33.5887
62	Deyang	38.0724	41.431
63	Dczhou	75.3695	54.3718
64	Diqing	5.83326	11.1465
65	Dingan	56.721	17.8164
66	Dingxi	21.4209	39.7775
67	Dongfang	31.2771	17.862
68	Dongguan	43.2486	34.6366
69	Dongying	59.7993	47.6873
70	Erdos	13.7307	25.6986
71	Ezhou	53.7162	44.693
72	Enshi	26.6761	35.6479
73	Fangchenggang	33.8749	28.5408
74	Foshan	45.8321	32.9577
75	Fuzhou	19.8285	23.0901
76	Fushun	34.667	42.0986
77	Fuzhou	31.0426	35.4676
78	Fuxin	33.2241	36.3887
79	Fuyang	57.318	53.4085
80	Gannan	9.12293	29.7746
81	Ganzi	2.86939	17.1831
82	Ganzhou	29.5766	37.3352
83	Guyuan	23.5968	34.2507
84	Guang'an	40.7271	36.9634
85	Guangyuan	27.7099	25.7437
86	Guangzhou	43.6483	33.3634
87	Guigang	46.2421	38.3493
88	Guiyang	34.2168	30.4676
89	Guilin	36.664	35.8676
90	Guoluo	3.06762	20.7803
91	Harbin	39.7872	38.262
92	Hami	4.5684	26.738
93	Haibei	9.68332	24.5452
94	Haidong	19.4599	42.8952
95	Haikou	18.6304	16.507
96	Tibetan Autonomous Prefecture of Hainan	7.79395	23.9493
97	Haixi	5.80554	21.8169
98	Handan	57.9649	68.5549
99	Hanzhong	24.8527	44.2535
100	Hangzhou	36.319	37.3718
101	Hefei	58.8082	46.8761
102	Hetian	5.31575	115.941
103	Hechi	32.5799	28.7211
104	Heyuan	30.377	28.0028
105	Heze	65.2557	58.8592
106	Hezhou	38.2263	36.7972
107	Hebi	59.9146	54.738
108	Hegang	17.2096	23.2535
109	Heihe	10.5331	17.5211
110	Hcngshui	77.9042	61.1577
111	Hcngyang	44.5935	41.2676
112	Hani-Yi	21.1126	24.8479
113	Hohhot	18.6214	36.7831
114	Hulunbuir	5.58313	15.3211
115	Huyanghe	10.25	26.831
116	Huludao	36.3435	42.031
117	Huzhou	48.9429	55.6254
118	Huaihua	38.3393	33.138
119	Huai'an	57.0953	50.0423
120	Huaibei	56.3866	57.4366
121	Huainan	55.4156	54.2986
122	Huanggang	46.4648	40.231
123	Huangnan	8.64245	28.9205
124	Huangshan	31.7786	22.9437
125	Huangshi	47.4632	42.2845
126	Huizhou	34.1307	26.6
127	Jixi	21.6805	29.7972
128	Ji'an	35.1082	38.7324
129	Jilin	38.8774	34.0451
130	Jinan	67.8229	52.6394
131	Jining	64.2196	49.7014
132	Jiyuan	36.5523	61.6986
133	Jiamusi	19.6549	27.9521
134	Jiaxing	56.0394	38.2986
135	Jiayuguan	10.811	27.2704
136	Jiangmen	37.4625	29.5803
137	Jiangyin	63.1888	51.5268
138	Jiaozhou	46.7332	42.7775
139	Jiaozuo	47.8048	63.6676
140	Ji eyang	26.6741	33.7634
141	Jinchang	13.492	25.631
142	Jinhua	30.8883	33.3014
143	Jinzhou	38.1192	45.6225
144	Jincheng	30.5829	58.8394
145	J inzhong	31.0029	52.8085
146	Jingmen	50.8937	59.0141
147	Jingzhou	53.2464	46.9521
148	Jingdczhen	34.699	28.7577
149	Jiujiang	42.2563	38.6901
150	Jiuquan	5.87096	32.4704
151	Gourong	63.4871	51.6535
152	Kashen	7.62969	95.4789
153	Kaifeng	62.0614	64.6254
154	Kekedala	8.91	25.4535
155	Kelamayi	10.2258	26.831
156	Kezi	6.02251	58.6113
157	Kuerle	6.00498	48.1014
158	Kuitun	16.846	26.7211
159	Kunshan	62.8188	36.6732
160	Kunming	5.31	115.941
161	Lasa	2.65296	15.7915
162	Laibin	42.8773	38.9944
163	Laiwu	57.8781	60.7775
164	Laixi	46.7332	40.7014
165	Laizhou	42.8509	33.0817
166	Lanzhou	25.1288	42.9718
167	Langfang	79.2922	50.9662
168	Ledong	41.5035	17.8041
169	Leshan	25.3249	39.0028
170	Lijiang	9.01921	15.5718
171	Lishui	22.0529	26.8901
172	Liyang	62.4242	44.3887
173	Lianyungang	53.6398	36.3577
174	Liangshan	9.7127	20.2845
175	Liaoyang	47.7205	37.8704
176	Liaoyuan	42.7586	33.5549
177	Liaocheng	71.9074	60.0732
178	Linzhi	3.58393	8.61873
179	Lincang	18.9063	26.7183
180	Lin fen	28.8866	72.0225
181	Lingao	11.2451	17.8043
182	Linxia	22.3869	44.6254
183	Linyi	53.7457	50.5493
184	Lingshui	16.816	17.8041
185	Liuzhou	38.3011	39.6366
186	Lu'an	50.4036	44.0789
187	Liupanshui	22.2039	31.8254
188	Longyan	21.2392	25.2789
189	Longnan	20.48	28.7211
190	Loudi	46.699	30.2845
191	Luzhou	32.1403	39.722
192	Luoyang	30.638	59.7296
193	Luohe	55.9356	61.2817
194	Lvliang	23.9215	50.6056
195	Maanshan	59.3202	45.431
196	Maoming	33.9395	24.4394
197	Meishan	35.7236	35.9775
198	Meizhou	24.6899	27.3155
199	Mianyang	27.1788	44.769
200	Mudanjiang	21.8105	28.7859
201	Naqu	3.21797	28.8901
202	Nanchang	46.1141	27.2056
203	Nanchong	35.0673	44.2648
204	Nanjing	60.6881	42.6
205	Nanning	41.1102	32.3211
206	Nanping	21.5138	20.7915
207	Nantong	59.8186	40.9577
208	Nanyang	37.6412	58.7352
209	Neijiang	36.6548	36.3211
210	Ningbo	34.3137	31.7014
211	Ningde	19.2124	24.1803
212	Nujiang	9.04368	23.7521
213	Panzhihua	12.6766	33.0282
214	Panjin	44.5454	36.107
215	Pingdingshan	43.5284	64.2197
216	Pingdu	46.7332	38.7099
217	Pingliang	27.2786	35.938
218	Pingxiang	41.1221	37.893
219	Putian	21.6927	25.2901
220	Puyang	66.7642	63.1239
221	Pu'er	21.4138	18
222	Qitaihe	27.2744	29.4366
223	Qiqihar	19.1985	26.6507
224	Qianjiang	56.7743	47.0407
225	Qiandong	35.4288	27.2282
226	Qiannan	31.9078	21.5662
227	Qianxi	24.3464	14.231
228	Qinzhou	41.5283	30.9183
229	Qinhuangdao	48.223	37.4986
230	Qingdao	46.7332	33.0535
231	Qingyuan	38.2974	37.4056
232	Qingyang	23.3848	32.7268
233	Qinghai	42.5153	17.9988
234	Qingzhong	30.8411	17.8045
235	Quzhou	29.8062	32.2282
236	Qujing	17.4396	27.4338
237	Quanzhou	22.1124	24.1183
238	Rikaza	3.97422	14.3324
239	Rizhao	49.2297	41.1549
240	Rongcheng	37.3652	22.9915
241	Sanmenxia	37.3652	22.8732
242	Sanmenxia	27.7025	56.6592
243	Sanming	20.6449	24.5408
244	Sansha	38.4661	18.1991
245	Sanya	12.7818	14.1408
246	Xiamen	27.8361	23.2704
247	Shannan	3.42102	9.51268
248	Shantou	26.732	24.9465
249	Shanwci	26.04	21.8789
250	Shangluo	22.0249	35.169
251	Shangqiu	63.0384	61.0592
252	Shanghai	58.0081	35.6113
253	Shangrao	33.0908	33.693
254	Shaoguan	34.7221	34.4254
255	Shaoyang	40.1179	43.1324
256	Shaoxing	35.9794	38.231
257	Shenzhen	35.8834	26.7969
258	Shennongjia	20.0332	51.0648
259	Shenyang	43.9137	39.2507
260	Shiyan	23.3241	38.4394
261	Shihezi	20.5202	60.307
262	Shijiazhuang	56.9468	69.0113
263	Shizuishan	15.4345	42.0254
264	Shouguang	52.1716	53.738
265	Shuanghe	9.16	25.4535
266	Shuangyashan	20.3218	26.0761
267	Shuozhou	20.5007	42.5099
268	Siping	44.1974	38.1099
269	Songyuan	36.8889	27.6028
270	Suzhou	62.8188	40.8451
271	Suihua	33.6335	34.9944
272	Suizhou	49.03	42.6986
273	Suining	37.2442	35.107
274	Tacheng	8.84979	11.631
275	Taizhou	27.7001	28.2479
276	Taicang	62.8188	36.969
277	Taiyuan	29.4729	55.9577
278	Tai'an	64.1863	51.4732
279	Taizhou	64.4329	47.862
280	Tangshan	65.7827	59.6282
281	Tianjin	78.1353	49.3408
282	Tianmen	57.4217	49.4354
283	Tianshui	26.2774	35.1465
284	Tiding	43.8558	39.4141
285	Tiemenguan	14.16	74.7493
286	Tonghua	31.3125	27.6394
287	Tongliao	22.5862	31.9127
288	Tongchuan	27.3015	45.8789
289	Tongling	51.2456	47.2817
290	Tongren	35.6444	21.631
291	Tulufan	7.54651	55.5042
292	Tunchang	43.445	17.7778
293	Wafangdian	43.1114	38.4435
294	Wanning	21.5955	17.6551
295	Weihai	37.3652	26.0451
296	Weifang	52.1716	52.6535
297	Weinan	39.3776	57.1014
298	Wenzhou	24.2538	29.8423
299	Wenchang	45.7746	17.9321
300	Wenshan	19.8426	24.7915
301	Wuhai	13.4147	40.5577
302	Ulanqab	11.757	37.8775
303	Urumqi	14.1641	55.4592
304	Wuxi	63.1888	42.1831
305	Wuhu	52.3218	49.0563
306	Wuzhong	20.6423	38.1746
307	Wuzhou	41.1041	36.0563
308	Wujiaqu	14.16	66.7972
309	Wuzhishan	30.8732	17.0343
310	Wuhan	57.4882	46.6986
311	Wuwei	14.3548	41.7803
312	Xi'an	34.5008	60.6225
313	Xining	15.9408	41.3493
314	Xishuangbanna	26.4117	25.6698
315	Xilingol League	7.34502	15.8028
316	Xiantao	58.5596	48.888
317	Xianning	47.3423	35.7803
318	Xianyang	34.9595	65.6197
319	Xiangtan	53.7829	44.3014
320	Xiangxi	35.3902	31.6197
321	Xiangyang	41.0826	59.7746
322	Xiaogan	57.7917	42.8873
323	Xinzhou	21.3146	51.6366
324	Xinxiang	56.7865	60.5042
325	Xinyu	42.6515	37.3268
326	Xinyang	51.1559	52.3014
327	Xingtai	62.1646	68.5887
328	Xinan	11.512	19.7408
329	Suqian	56.1064	53.0845
330	Suzhou	57.4054	56.8451
331	Xuzhou	58.3057	65.3014
332	Xuchang	55.4709	62.9775
333	Xuanchcng	41.2058	42.9099
334	Ya'an	22.9224	41.0169
335	Yantai	42.8509	28.9549
336	Yan'an	21.085	35.3718
337	Yanbian	20.4849	26.2507
338	Yancheng	55.8658	40.8394
339	Yangzhou	62.1725	46.3944
340	Yangjiang	31.0835	29.4958
341	Yangquan	29.8097	58.0789
342	Yichun	18.1068	18.5606
343	Yili	8.9181	47.0648
344	Yibin	29.9557	49.6056
345	Yi chang	31.725	51.0648
346	Yichun	43.4723	41.5522
347	Yixing	63.1888	43.6845
348	Yiwu	30.8883	31.8182
349	Yiyang	49.424	33.1268
350	Yinchuan	18.9165	37.7437
351	Yingtan	32.9222	33.5493
352	Yingkou	25.3207	39.1183
353	Yongzhou	38.5288	45.1099
354	Yulin	19.5641	34.7662
355	Yulin	41.1896	35.2873
356	Yushu	2.37846	14.9211
357	Yuxi	19.4992	23.3859
358	Yueyang	50.6989	42.631
359	Yun ft]	37.7163	31.0676
360	Yuncheng	37.6714	59.7775
361	Zaozhuang	58.3113	58.0423
362	Zhanjiang	29.6599	24.8282
363	Zhangjiagnag	59.8186	39.7887
364	Zhangjiajie	32.768	29.1155
365	Zhangjiakou	20.6843	30.9493
366	Zhangye	11.5217	36.0197
367	Zhangzhou	21.5647	29.6901
368	Changchun	48.9304	32.4507
369	Changsha	51.0078	44.7944
370	Changzhi	29.671	52.0789
371	Zhaotong	17.1484	20.0676
372	Zhaoqing	40.2943	35.9437
373	Zhenjiang	63.4871	53.3606
374	Zhengzhou	52.5447	64.0423
375	Zhongshan	41.7034	27.8338
376	Zhongwci	21.009	37.0761
377	Chongqing	32.2972	36.6958
378	Zhoushan	30.9447	21.4563
379	Zhoukou	60.4573	58.2817
380	Zhuhai	35.0481	25.6761
381	Zhuzhou	40.7598	41.6394
382	Zhumadian	51.1285	58.9465
383	Ziyang	37.194	35.6873
384	Zibo	58.0725	55.9859
385	Zigong	35.5025	55.8789
386	Zunyi	32.8378	26.2817
