# Supplementary material for: The effect of haze pollution on insurance development: Evidence from 268 prefecture-level cities in China
Source: PLoS One. 2022 Apr 28;17(4):e0267830. doi: 10.1371/journal.pone.0267830 (PMC9049571; doi:10.1371/journal.pone.0267830)
Supplement: S2 Dataset — (XLSX) [file pone.0267830.s002.xlsx]

## Sheet: density
Number	City	Insurance density (2009)	Insurance density (2018)
1	Aba	180.76	740.86
2	Aksu	460.87	8592.16
3	Alaer	460.87	182.49
4	Alxa	967.95	4368.73
5	Altay	561.14	4442.13
6	Ngari	51.8	817.96
7	Ankang	259.4	1400.56
8	Anqing	499.91	1910.7
9	Anshun	167.05	783.33
10	Anyang	560.36	2013.73
11	Anshan	1151.55	1965.33
12	Bayannur	695.62	3311.39
13	Bayingolin	1028.06	3414.5
14	Bazhong	209.14	1249.36
15	Baicheng	348.79	1671.03
16	Baisha	912.96	724
17	Baishan	659.35	2310.38
18	Baiyin	475.86	1639.48
19	Baise	176.89	720.14
20	Bengbu	519.41	1706.66
21	Baotou	1044.24	2922.1
22	Baoji	695.46	2081
23	Baoding	762.34	2133.13
24	Baoshan	212.78	999.96
25	Baoting	572.7	474.98
26	Beihai	364.69	1628.57
27	Beijing	3947.93	8324.09
28	Beitun	561.14	876.23
29	Benxi	1080.93	1830.44
30	Bijie	81.76	474.98
31	Binzhou	723.3	1872.44
32	Bozhou	312.11	1599.55
33	Bortala	883.98	544.22
34	Cangzhou	895.53	2562.63
35	Changdu	52.84	243.5
36	Changji	1037.29	1103.1
37	Changjiang	33.93	673.69
38	Changde	542.5	1727.48
39	Changzhou	1617.85	5622.99
40	Chaohu	444.34	1287.93
41	Chaoyang	428.98	1227.78
42	Chaozhou	586.71	1372.18
43	Chenzhou	394.77	1606.53
44	Chengdu	1892.78	5667.6
45	Chengde	701.5	1964.25
46	Chenmai	33.93	998.83
47	Chizhou	586.45	2083.55
48	Chifeng	468.38	2068.1
49	Chongzuo	159.23	723.6
50	Chuzhou	401.85	1448.94
51	Chuxiong	319.99	1061.01
52	Dazhou	508.33	1463.76
53	Dali	294.79	1122.45
54	Dalian	1876	5633.51
55	Daqing	1231.02	3295.97
56	Datong	823.09	1470.35
57	Daxianling	992.92	2946.8
58	Dandong	820.23	2234.96
59	Danzhou	112.6	1763.9
60	Dehong	375.48	1301.26
61	Deyang	728.19	2300.85
62	Dczhou	652.5	2004.82
63	Diqing	215.54	915.36
64	Dingan	135.72	1763.9
65	Dingxi	135.72	779.8
66	Dongfang	900	1763.9
67	Dongguan	1821.67	5849.38
68	Dongying	2082.39	4482.63
69	Erdos	1365.81	3258.74
70	Ezhou	467.02	2924.79
71	Enshi	304.84	1491.02
72	Fangchenggang	366.99	1183.19
73	Foshan	1969.89	5799.72
74	Fuzhou	1329.23	3916
75	Fushun	1092.8	1862.22
76	Fuzhou	329.77	1018.97
77	Fuxin	547.83	1548.1
78	Fuyang	364.35	1678.78
79	Gannan	95.28	778.59
80	Ganzi	119.19	434.91
81	Ganzhou	324.99	1351.63
82	Guyuan	147.2	1007.67
83	Guang'an	336.74	1528.25
84	Guangyuan	439.52	1566.77
85	Guangzhou	3170.63	7736.74
86	Guigang	165.68	839.79
87	Guiyang	1014.19	3245.55
88	Guilin	448.17	1347.41
89	Guoluo	20.94	308.93
90	Harbin	884.7	3615.91
91	Hami	1027.8	2739.13
92	Haibei	125.72	1031.76
93	Haidong	95.95	674.33
94	Haidong	95.95	5253.62
95	Haikou	1212.96	754.86
96	Hainan	135.44	1611.7
97	Tibetan Autonomous Prefecture of Hainan	455.23	1535.03
98	Haixi	455.23	1287.93
99	Handan	719.06	1645.91
100	Hanzhong	389.28	1595.88
101	Hangzhou	1972.13	6878.13
102	Hefei	1091.65	3390.98
103	Hetian	97.75	380.71
104	Hechi	150.19	634.01
105	Heyuan	241.36	1104.94
106	Heze	323.24	1525.05
107	Hezhou	203.85	833.41
108	Hebi	560.38	1526.02
109	Hegang	1000.39	2757.49
110	Heihe	656.92	2141.94
111	Hcngshui	561.46	1760.3
112	Hcngyang	418.71	1320.93
113	Hani-Yi	351.39	1006.22
114	Hohhot	1199.54	4226.24
115	Hulunbuir	628.24	2366.77
116	Huyanghe	97.75	1411.25
117	Huludao	628.02	1563.65
118	Huzhou	1076.34	3450.75
119	Huaihua	336.56	1209.33
120	Huai'an	513.17	1894.09
121	Huaibei	642.8	1738.05
122	Huainan	791.77	1592.39
123	Huanggang	394.98	1472.85
124	Huangnan	66.77	675.72
125	Huangshan	730.04	2109.82
126	Huangshi	629.81	2378.72
127	Huizhou	932.58	3314.22
128	Jixi	884.32	2377.12
129	Ji'an	412.18	1241.62
130	Jilin	782.95	2135.44
131	Jinan	1417.66	5803.36
132	Jining	669.2	2294.49
133	Jiyuan	279.97	2442.2
134	Jiamusi	716.46	2812.69
135	Jiaxing	1192.83	3589.44
136	Jiayuguan	1453.63	3416.15
137	Jiangmen	1202.38	3286.1
138	Jiaozuo	927.16	2689.96
139	Ji eyang	239.88	973.51
140	Jinchang	1129.41	3152.82
141	Jinhua	1143.64	4487.56
142	Jinzhou	716.91	1713.71
143	Jincheng	1058.42	1101.96
144	J inzhong	903.98	1611.37
145	Jingmen	815.77	2227.51
146	Jingzhou	674.11	1858.57
147	Jingdczhen	414.04	1204.22
148	Jiujiang	356.47	1332.08
149	Jiuquan	1083.54	3016.59
150	Kashen	249.89	4800.03
151	Kaifeng	457.84	1659.92
152	Kekedala	346.43	1777.09
153	Kelamayi	3444.05	1575.23
154	Kezi	110.65	1696.09
155	Kuitun	2840.37	2615.43
156	Kunming	1157.9	3897.95
157	Kunyu	110.65	1583.29
158	Lasa	305.2	3198.15
159	Laibin	123.61	745.45
160	Laiwu	854.53	2210.62
161	Lanzhou	1415.02	3624.6
162	Langfang	1073.51	2780.35
163	Ledong	112.6	1211.63
164	Leshan	609.73	1774.36
165	Lijiang	384.4	1110
166	Lishui	714.97	2358.45
167	Lianyungang	561.59	2287.79
168	Liangshan	237.94	804.42
169	Liaoyang	882.36	2082.04
170	Liaoyuan	528.76	1857.45
171	Liaocheng	531.3	1799.21
172	Linzhi	88.56	785.98
173	Lincang	140.79	663.34
174	Lin fen	590.83	1979.16
175	Lingao	112.6	1717.15
176	Linxia	80.55	486.76
177	Linyi	562.33	2376.92
178	Lingshui	572.7	1382.93
179	Liuzhou	524.69	1729.06
180	Lu'an	390.45	1522.18
181	Liupanshui	236.35	925.71
182	Longyan	652.34	2285
183	Longnan	101.98	527.32
184	Loudi	384.52	1418.69
185	Luzhou	486.86	1752.35
186	Luoyang	775.39	2209.46
187	Luohe	617.71	1922.17
188	Lvliang	603.28	1234.25
189	Maanshan	1087.36	1882.7
190	Maoming	416.58	1243.03
191	Meishan	535.17	2188.27
192	Meizhou	333.26	1262.68
193	Mianyang	674.53	2396.75
194	Mudanjiang	878.47	2762.07
195	Naqu	79.94	248.19
196	Nanchang	992.35	3840.2
197	Nanchong	391.46	1416.94
198	Nanjing	1910.01	7162.27
199	Nanning	597.57	2816.44
200	Nanping	620.7	1943
201	Nantong	1347.29	4111.93
202	Nanyang	410.68	1717.15
203	Neijiang	460.85	1367.63
204	Ningbo	1880.91	4005
205	Ningde	425.27	1674
206	Nujiang	128.81	564.05
207	Panzhihua	1119.24	2204.92
208	Panjin	1671.3	3345.74
209	Pingdingshan	593.34	1682.7
210	Pingliang	208.99	869.88
211	Pingxiang	433.9	1383.8
212	Putian	628.77	2022
213	Puyang	702.03	2275.28
214	Pu'er	200.35	924.02
215	Qitaihe	606.85	2166.78
216	Qiqihar	497.67	1583.29
217	Qianjiang	245.44	1233.07
218	Qiandong	144.94	866.51
219	Qiannan	176.68	979.94
220	Qianxi	136.54	876.23
221	Qinzhou	143.4	772.42
222	Qinhuangdao	1278.73	2620.55
223	Qingdao	1511.43	4677
224	Qingyuan	387.25	1750.6
225	Qingyang	216.67	1170.7
226	Qinghai	112.6	1057.14
227	Qingzhong	112.6	658.61
228	Qujing	312.4	1028.17
229	Quzhou	719.86	2857.79
230	Quanzhou	885.41	2458
231	Rikaza	58.75	401.9
232	Rizhao	688.88	2249.71
233	Sanmenxia	705.24	1805.26
234	Sanming	693.21	2097
235	Sansha	112.6	2567.18
236	Sanya	572.7	4044.71
237	Xiamen	2317.2	5122
238	Shannan	59.85	542.41
239	Shantou	794.23	1672.46
240	Shanwci	148.08	738.1
241	Shangluo	262.18	1052.93
242	Shangqiu	326.03	1317.09
243	Shanghai	3461.32	5773.9
244	Shangrao	222.67	1022.76
245	Shaoguan	571.3	1745.22
246	Shaoyang	320.17	1087.17
247	Shaoxing	1019.42	3162.4
248	Shenzhen	3047.36	9155.08
249	Shennongjia	89.64	628.66
250	Shenyang	1457.38	3803.26
251	Shiyan	635.87	2519.82
252	Shihezi	1483.06	4669.91
253	Shijiazhuang	1095.11	3672.82
254	Shizuishan	791.96	2400.99
255	Shuanghe	97.75	416.55
256	Shuangyashan	689.84	2555.64
257	Shuozhou	603.45	549.68
258	Siping	415.3	1565.36
259	Songyuan	397.68	1585.69
260	Suzhou	1572.15	5873.19
261	Suqian	345.93	1578.54
262	Suzhou	364.06	1513.09
263	Suihua	312.2	1062.59
264	Suizhou	452.58	1267.01
265	Suining	337.59	1268.91
266	Tacheng	538.3	4419.5
267	Taizhou	1007.33	2920.32
268	Taiyuan	2232.48	5091.15
269	Tai'an	661.79	2230.47
270	Taizhou	1052	3516.21
271	Tangshan	1207.66	3012.79
272	Tianjin	1231.84	3590.54
273	Tianmen	229.73	948.25
274	Tianshui	203.94	679.83
275	Tiding	502.39	1586.27
276	Tiemenguan	561.14	1139.26
277	Tonghua	672.98	2179.11
278	Tongliao	387.88	1743.24
279	Tongchuan	485.25	1908.45
280	Tongling	1100.55	1843.65
281	Tongren	123.64	1057.14
282	Tulufan	607.88	763.66
283	Tunchang	33.93	979.94
284	Wanning	78.67	2567.18
285	Weihai	1265.14	3703.32
286	Weifang	740.61	2477.16
287	Weinan	462.06	1562.09
288	Wenzhou	990.66	2866.82
289	Wenchang	78.67	1477.53
290	Wenshan	141.05	714.84
291	Wuhai	1006.85	4129.88
292	Ulanqab	441.14	1302.18
293	Urumqi	2079.52	5685.72
294	Wuxi	1759.41	5737.68
295	Wuhu	897.61	1820.97
296	Wuzhong	483.13	2051.09
297	Wuzhou	255.06	1007.68
298	Wujiaqu	538.3	1139.26
299	Wuzhishan	78.67	1872.44
300	Wuhan	1376.37	5297.84
301	Wuwei	324.11	1471.55
302	Xi'an	4114.87	4771.3
303	Xining	611.15	2449.22
304	Xishuangbanna	427.22	1583.38
305	Xilingol League	502.81	2383.61
306	Xiantao	460.05	923.61
307	Xianning	375.44	1922.99
308	Xianyang	543.18	2102.31
309	Xiangtan	722.48	2179.76
310	Xiangxi	259.58	997.92
311	Xianfan	579.13	513.76
312	Xiangyang	579.13	1801.68
313	Xiaogan	460.05	1274.47
314	Xinzhou	526.13	1051.6
315	Xinxiang	577.39	2145.58
316	Xinyu	733.93	2101.36
317	Xinyang	416.32	1732.95
318	Xingtai	550.85	1424.11
319	Xinan	429.25	1793.33
320	Xuzhou	681.97	2518.61
321	Xuchang	540.43	1952.53
322	Xuanchcng	484.8	1798.87
323	Ya'an	604.27	1670.87
324	Yantai	1049.58	3744.25
325	Yan'an	439.82	1724.72
326	Yanbian	907.63	3052.1
327	Yancheng	708.41	2434.45
328	Yangzhou	1179.46	3884.71
329	Yangjiang	473.94	1670.46
330	Yangquan	1261.11	699.38
331	Yichun	672.09	1759.24
332	Yili	228.45	1643.62
333	Yibin	353.16	1115.16
334	Yi chang	813	2899.2
335	Yichun	355.28	1615.59
336	Yiyang	453.44	1539.26
337	Yinchuan	1260.95	4657.57
338	Yingtan	602.28	1448.68
339	Yingkou	946.62	2177.1
340	Yongzhou	327.86	1119.89
341	Yulin	468.69	1745.43
342	Yulin	240.31	961.72
343	Yushu	9.04	528.54
344	Yuxi	728.69	1872.29
345	Yueyang	483.33	1387.42
346	Yun ft]	256.8	1221.17
347	Yuncheng	543.43	2392.28
348	Zaozhuang	596.67	1871.69
349	Zhanjiang	335.54	1296.09
350	Zhangjiajie	313.18	1636
351	Zhangjiakou	666.16	1699.26
352	Zhangye	571.17	2506.04
353	Zhangzhou	541.67	1554
354	Changchun	900.2	3413.73
355	Changsha	1298.85	4672.64
356	Changzhi	746.1	1447.78
357	Zhaotong	81.33	445.66
358	Zhaoqing	464.9	1632.96
359	Zhenjiang	1312.3	4042.48
360	Zhengzhou	1405.14	6992.48
361	Zhongshan	2304.23	5781
362	Zhongwci	318.6	1467.52
363	Chongqing	691.312	2598.57
364	Zhoushan	1516.42	2940.64
365	Zhoukou	387.63	1211.63
366	Zhuhai	2727.03	6716.1
367	Zhuzhou	579.42	2038.15
368	Zhumadian	328.19	1382.93
369	Ziyang	432.26	1469.29
370	Zibo	1070.82	3641.08
371	Zigong	463.48	1458.67
372	Zunyi	242.85	1399.64
