# Supplementary material for: The effect of haze pollution on insurance development: Evidence from 268 prefecture-level cities in China
Source: PLoS One. 2022 Apr 28;17(4):e0267830. doi: 10.1371/journal.pone.0267830 (PMC9049571; doi:10.1371/journal.pone.0267830)
Supplement: S3 Dataset — (XLSX) [file pone.0267830.s003.xlsx]

## Sheet: Sheet1
Air flow coefficient (KQ)	PM 2.5
12.4767	23.235
15.6143	46.1178
17.366	29.5082
22.6789	56.5255
33.4288	42.9502
14.6744	28.479
21.4259	23.5123
34.2013	24.5858
4.10355	23.4788
26.5089	56.1686
23.8159	55.3021
12.7931	26.6556
28.0553	55.1704
8.04141	61.3279
36.6049	36.3832
27.4782	48.5874
30.3998	31.0097
25.314	57.3301
22.3616	33.762
27.5971	17.4242
38.247	29.3078
21.8224	23.6349
17.8075	36.0145
8.21104	41.8084
36.6526	25.6745
18.4553	39.1837
32.9049	58.68
26.8053	32.2641
27.1989	58.1259
13.596	31.8807
53.7759	43.1114
15.3927	30.3277
29.8036	22.4972
29.7048	29.6669
12.4858	38.0724
27.8699	30.3695
7.51452	21.4209
27.5427	43.2486
40.1879	59.7993
15.4062	58.7307
18.4183	53.7162
27.878	33.8749
24.9087	45.8321
12.0286	64.8285
26.0457	34.667
16.5979	31.0426
40.1555	33.2241
25.6226	57.318
17.6963	29.5766
11.2802	23.5968
13.2762	40.7271
14.7764	27.7099
22.9886	43.6483
28.0654	46.2421
16.1471	34.2168
21.1586	36.664
18.7937	39.7872
23.768	57.9649
13.5235	24.8527
16.8851	36.319
24.7699	58.8082
22.2332	32.5799
21.6422	30.377
20.7322	38.2263
22.6789	59.9146
14.1618	62.2096
11.6956	55.5331
23.0747	32.9042
19.3031	44.5935
17.612	63.6214
9.40871	50.5831
33.6587	36.3435
19.754	48.9429
14.4246	38.3393
29.0139	57.0953
25.723	56.3866
25.8137	55.4156
18.4183	46.4648
16.2929	31.7786
15.2283	47.4632
27.4326	34.1307
24.1772	21.6805
17.0116	35.1082
24.7517	38.8774
31.6059	22.8229
29.3771	19.2196
14.426	64.6549
30.0493	56.0394
9.82799	55.811
30.4088	37.4625
25.1726	47.8048
21.9669	26.6741
6.39254	58.492
15.8776	30.8883
37.5763	38.1192
24.115	30.5829
26.2907	31.0029
17.6095	50.8937
17.5886	53.2464
17.9294	34.699
15.2283	42.2563
6.33273	50.871
23.4543	17.0614
1.31109	55.2258
19.1333	61.846
28.9421	42.8773
31.6059	57.8781
6.368	25.1288
24.5382	34.2922
8.50861	25.3249
7.88659	54.0192
12.8501	22.0529
33.4288	47.7205
25.2979	42.7586
27.4561	26.9074
7.51272	63.9063
23.3035	28.8866
29.2785	53.7457
19.5025	38.3011
23.9492	50.4036
15.2939	22.2039
16.2978	21.2392
14.836	46.699
9.54137	32.1403
21.5422	30.638
22.9226	55.9356
22.7057	23.9215
24.9842	59.3202
25.0091	33.9395
10.8776	35.7236
20.3924	24.6899
9.33341	27.1788
31.6057	21.8105
15.5962	46.1141
15.3321	35.0673
25.891	15.6881
31.0872	41.1102
11.8952	21.5138
37.4801	59.8186
17.7594	37.6412
10.656	36.6548
24.1513	34.3137
11.845	64.2124
7.83613	57.6766
38.2705	44.5454
16.7826	27.2786
18.7834	41.1221
20.0721	21.6927
25.2146	21.7642
8.47941	21.4138
23.6541	27.2744
16.3499	64.1985
33.2746	41.5283
23.6309	48.223
39.166	46.7332
18.8214	38.2974
17.7973	23.3848
15.3679	29.8062
15.2971	62.4396
14.8471	22.1124
31.5151	49.2297
13.4781	20.6449
45.7698	57.7818
23.2175	27.8361
21.8224	26.732
29.46	26.04
13.6542	22.0249
25.3682	18.0384
17.8476	33.0908
17.0916	34.7221
14.8903	40.1179
19.6418	35.9794
27.4326	35.8834
30.2079	43.9137
15.4393	23.3241
26.1923	56.9468
9.36652	60.4345
20.7812	20.3218
25.2253	20.5007
23.4434	44.1974
20.4217	36.8889
27.897	17.8188
13.2231	33.6335
18.1956	49.03
15.7285	37.2442
19.832	27.7001
22.1492	29.4729
31.6059	19.1863
34.8198	19.4329
27.5809	20.7827
24.8459	33.1353
8.9893	26.2774
25.7179	43.8558
29.3354	31.3125
33.4369	22.5862
17.4146	27.3015
20.7062	51.2456
64.1505	37.3652
35.9187	52.1716
18.2392	39.3776
14.6272	24.2538
9.36652	58.4147
25.1333	56.757
0.844497	59.1641
30.9772	18.1888
21.3186	52.3218
9.49266	20.6423
23.9201	41.1041
18.1991	57.4882
7.04166	59.3548
14.3202	34.5008
6.6391	60.9408
16.0196	47.3423
17.1072	34.9595
19.828	53.7829
17.7202	57.7917
22.538	21.3146
22.6789	56.7865
14.5771	42.6515
23.8512	51.1559
23.864	17.1646
28.602	56.1064
26.2197	57.4054
26.2197	58.3057
26.2199	55.4709
18.0978	41.2058
4.72129	22.9224
52.9335	42.8509
25.1755	21.085
38.579	55.8658
30.5597	17.1725
24.4173	31.0835
26.6516	29.8097
10.4691	63.1068
10.2159	29.9557
11.7059	31.725
14.5771	43.4723
16.4302	49.424
5.37972	63.9165
16.1915	32.9222
16.5663	38.5288
17.9646	64.5641
29.5014	41.1896
13.5615	64.4992
17.6804	50.6989
22.1709	37.7163
27.777	58.3113
31.1451	29.6599
32.1411	20.6843
5.3576	56.5217
17.5178	21.5647
17.0898	48.9304
18.6072	51.0078
23.6567	29.671
7.99838	62.1484
21.7643	40.2943
27.5971	18.4871
24.301	52.5447
27.5427	41.7034
11.3421	32.2972
35.5762	30.9447
25.0058	15.4573
35.4965	35.0481
18.7834	40.7598
15.7285	37.194
32.8541	58.0725
10.656	35.5025
9.647	32.8378
12.1992	24.1355
15.8516	45.9506
13.445	28.3078
18.4493	54.7399
33.1922	37.9558
15.2212	34.4663
20.9735	23.4843
29.6233	64.9619
5.36647	23.6719
27.3929	18.2515
13.3615	54.8849
10.8645	25.3013
17.0037	51.4333
5.74641	60.2468
23.3183	32.8635
23.1132	43.0156
24.8746	32.6998
26.9638	19.5258
16.0333	26.5069
25.4209	55.4639
32.2799	26.5506
16.9774	65.8446
14.2784	31.4653
7.64919	51.5695
32.6515	24.3275
19.6114	37.0273
28.9239	59.7968
17.8677	32.0504
26.038	15.679
13.1351	36.8464
53.2533	37.0901
13.9837	31.1596
14.1662	65.824
26.3469	29.1882
11.1631	46.8139
21.0473	29.8053
7.28649	23.199
17.6293	38.6615
41.0653	22.0257
21.0989	59.0416
19.6768	57.764
18.0227	32.4563
15.2889	42.1793
11.163	63.8447
23.1123	34.6588
13.9995	30.8307
35.0113	31.1651
26.3347	16.7453
13.3184	25.1607
11.346	26.0207
11.9672	43.8264
13.6884	29.663
14.423	38.6811
18.4792	37.5924
13.2634	33.3523
16.9877	34.2687
23.4158	38.2394
20.191	54.3798
12.6075	25.0617
16.3187	35.1254
24.3857	15.1488
17.6621	30.5931
15.1974	25.8528
14.5399	36.0928
18.4493	57.378
20.2327	62.0303
14.0276	54.926
15.3646	25.4023
16.3791	41.767
10.0275	63.0185
11.016	50.5971
32.3755	32.5981
17.7908	43.831
17.434	34.5883
27.5615	17.5018
27.6618	20.7379
26.4508	16.8957
19.6768	49.7719
17.1234	29.6483
14.8621	49.4522
19.3205	29.2311
32.0847	21.9496
12.8134	31.6094
27.0947	37.2126
29.0957	28.1634
27.4288	25.3734
16.1616	65.0348
27.6782	50.9519
12.9141	54.1778
21.2189	35.0996
18.1047	53.6556
15.6275	22.9875
10.1756	57.5859
16.2581	32.741
37.1275	35.4196
19.3276	31.603
26.2616	27.4729
19.619	53.532
24.2806	57.8599
18.9224	36.5536
14.8621	43.814
8.36922	50.0248
19.5777	19.7978
1.9109	54.5861
20.2238	61.8153
19.7552	36.3017
29.0957	22.4308
7.63189	25.2262
17.6592	24.9424
6.81711	31.7447
6.20104	54.0794
13.1961	22.6227
33.1922	44.8267
24.4074	39.4168
21.1725	24.7846
3.87553	64.5964
23.6081	27.6991
28.9315	17.5923
18.1351	34.6402
24.071	52.2714
16.5776	65.3778
13.4721	63.6538
16.3046	42.4343
9.11513	36.3739
16.0008	34.8118
18.1122	16.6655
23.2876	23.8112
24.2104	54.0867
14.3346	30.5166
9.45887	48.1488
15.0626	65.7899
8.33761	32.5915
39.0659	21.3982
13.3857	45.4584
15.9088	42.233
24.4192	55.7569
19.1502	36.2946
10.3961	21.987
34.7197	56.4679
12.9479	44.2078
11.584	50.1618
23.234	35.1634
10.7543	64.1808
4.6893	58.1187
41.0068	39.0013
15.2683	27.6591
15.5498	38.9105
15.4891	65.3761
21.5255	18.8887
6.02743	22.9097
31.2806	27.2306
17.3042	65.0784
21.37	35.7746
23.0174	45.3796
44.6645	52.129
13.5244	34.8183
16.1733	25.3395
16.4394	30.0201
14.0953	61.1081
13.3598	65.8765
31.9164	56.3564
10.8728	64.8465
32.3751	57.2837
18.5284	26.4596
16.9774	23.6341
22.9372	22.7178
11.4379	22.7651
27.8419	21.9776
17.5863	34.1912
13.5308	29.6077
16.2834	36.7604
19.0614	36.3914
19.3205	31.9472
27.7785	44.2019
12.7951	25.2407
19.2354	53.7572
12.6641	60.3979
23.4307	65.6159
16.2092	21.1307
18.5418	42.0932
16.5316	36.3229
25.012	56.8752
13.5913	32.689
20.073	53.5939
16.7899	46.639
19.2725	27.9465
18.212	27.242
29.0957	25.9223
31.7468	18.3942
23.9345	17.1082
20.3281	25.8092
9.48702	26.1227
23.5025	40.674
25.302	29.1032
26.0412	22.9673
13.2159	30.0917
20.9642	46.1649
61.8395	42.515
36.9828	15.6644
14.0137	41.0281
13.8531	24.6252
12.6641	58.1488
16.5613	56.2884
1.52761	58.3773
28.2903	55.6853
21.5831	46.1097
10.1973	21.6603
14.4804	35.9403
21.2613	18.3893
11.2957	59.2019
11.9081	34.4096
8.45927	64.125
18.4038	50.1801
13.673	35.6009
17.9783	49.897
20.9999	18.8147
17.5365	65.6502
18.4493	13.3128
12.3154	41.032
24.9224	56.2702
17.6781	13.1595
28.3916	19.0217
28.2659	20.3287
28.2659	21.3383
19.0698	17.3573
17.5283	36.4828
6.81207	25.0228
53.5378	47.8688
22.6927	23.1759
35.0161	14.2708
27.8598	17.2589
15.544	29.7288
21.1437	26.0474
20.1412	60.6489
9.72068	37.3425
11.4135	32.1456
12.3154	42.3797
23.6076	46.0972
7.54589	64.1568
14.3728	33.9587
15.0485	35.727
20.689	65.5318
18.1643	35.1133
13.1667	64.8672
19.7809	52.1214
12.3445	34.4527
28.872	22.0742
20.3197	26.4195
24.7567	62.6563
4.4815	55.4886
14.8449	64.8899
15.2514	47.4816
20.3327	48.3342
22.9265	26.3524
5.56803	61.6866
12.7714	37.2455
25.4209	13.4824
17.4844	13.9619
17.6293	38.2622
10.0183	35.4344
31.0785	32.5458
25.3038	18.9738
26.4876	31.8788
15.5498	38.4384
16.7899	49.5673
32.528	23.3816
11.584	49.2833
8.83819	32.8724
18.3658	25.1032
26.5478	42.7164
14.9014	30.5318
19.9035	54.1486
29.7178	35.768
24.6787	26.6399
14.3172	65.0281
32.1666	61.7674
5.01744	65.607
33.054	54.7965
12.7649	53.1052
15.7092	28.5115
23.8114	12.041
8.78152	61.0042
46.5866	34.7155
33.3825	48.0593
27.8258	27.094
30.562	10.5699
30.4561	25.705
38.8481	14.0845
47.0037	25.3446
23.5109	65.4426
29.1466	30.2717
13.4064	45.7483
41.3637	23.6626
32.1713	38.5515
43.9262	59.1355
23.9976	31.8252
33.1003	54.2324
24.2949	28.5599
58.6091	36.1258
9.07918	25.871
18.2208	22.0915
26.1659	24.9498
18.6403	40.232
27.0202	24.97
9.42979	24.716
31.8946	34.0706
52.7399	17.128
10.3851	56.6444
28.8377	52.231
27.0724	34.0317
28.7547	38.817
12.4235	62.7119
21.5259	31.2218
29.041	28.9343
45.9273	29.0343
31.9066	53.2505
28.4415	25.4976
11.2637	22.6961
21.9783	36.8462
23.1008	27.3263
27.8781	34
32.1847	38.9541
15.7235	32.8305
28.0944	34.8313
10.8557	32.5841
21.1257	10.9027
19.2531	24.5387
25.2377	34.902
31.999	52.5808
19.3189	30.0295
29.0923	24.5826
24.5514	33.2784
19.9035	12.6169
20.6156	59.0876
8.477	55.6885
24.3315	24.0141
33.4203	38.7211
11.9134	59.4774
2.69779	50.2179
40.0569	30.6318
27.9375	47.4952
27.5857	33.66
35.6126	10.0026
32.7853	12.1344
31.8526	52.967
28.8377	44.8901
28.7438	31.9176
26.2427	45.7804
31.1918	25.7224
32.1086	63.3911
29.3761	31.3227
18.0501	32.3356
31.0698	21.5246
28.6058	16.4386
16.919	61.0841
43.3805	51.9607
5.47436	53.341
33.3487	33.9958
24.1197	54.6776
25.7967	22.0645
7.17615	56.0233
24.3201	29.4507
46.7558	31.7968
21.4697	33.2021
16.1648	28.995
35.2215	51.4085
34.1054	53.9679
32.7637	33.7352
26.2427	38.1246
4.7491	49.982
20.1569	14.5174
1.27652	54.3554
38.4095	65.4026
31.3666	37.9281
31.0698	12.2639
5.78273	24.6473
34.1775	29.4614
12.7368	28.2955
10.1927	55.7852
16.9418	65.1856
29.7178	41.1893
17.3731	37.2626
25.0754	21.2431
7.42037	64.0371
22.012	28.0585
33.2137	54.7447
25.364	35.5144
30.1386	46.2794
15.4909	22.278
18.9696	64.1117
29.2418	38.6377
13.8547	31.6474
20.8182	36.458
24.5815	13.2063
14.2529	22.5346
32.9194	10.7025
26.5755	31.1806
16.3885	41.861
26.215	21.0699
13.9166	28.5269
29.9554	61.7116
29.506	39.3231
25.3538	33.4489
34.2584	12.5676
29.3183	37.078
15.3811	64.9612
55.6533	12.4327
20.017	42.8633
14.179	43.4664
34.4929	31.6617
11.8385	62.1274
10.9186	59.9556
42.7834	38.1978
13.5414	27.3507
29.7298	35.3724
20.7402	65.1722
22.9551	15.1044
8.15628	21.6011
32.4348	22.2585
11.3215	61.5182
36.429	37.4333
28.759	40.2672
61.0823	47.1774
23.8742	30.6419
11.6751	21.3294
25.7566	28.3538
19.1048	64.3696
14.9166	65.6238
39.7688	51.9378
16.9547	64.0711
54.7373	58.3064
22.979	26.2523
23.5109	23.2114
31.342	65.7228
17.7423	24.9264
29.83	13.3107
33.0904	31.2755
23.235	27.8395
24.9859	35.6278
29.1268	34.3034
31.1918	29.9881
24.4594	40.123
21.3419	25.9096
20.9168	11.0723
6.27332	57.8916
22.4121	62.4784
14.0139	64.7176
11.0496	40.9437
9.81983	34.2565
40.34	13.384
7.08339	29.3606
31.2052	46.5874
21.5496	38.3294
26.9293	23.724
11.1889	26.8163
31.0698	16.5059
49.044	17.2156
38.2766	13.2258
36.9396	26.8821
12.1309	26.5624
17.9423	39.2238
26.5571	25.1709
30.3499	21.189
17.6073	27.3984
31.0833	47.7693
89.7498	35.172
44.504	54.8663
19.6841	38.3968
17.9599	65.2989
6.27332	55.911
17.2948	55.7909
1.37876	56.6239
44.8596	14.1917
33.4435	50.1708
7.55691	62.1746
26.4349	35.5937
31.8436	10.2728
7.44172	57.1252
17.4305	37.1891
5.44735	59.4744
29.0956	43.9467
18.3833	35.8871
33.7235	44.6383
33.7872	10.0638
10.648	65.5695
19.9035	11.0882
26.578	38.2657
31.4345	48.5329
22.8041	14.5311
35.9772	54.7953
32.6195	11.7421
32.6195	12.2894
24.5071	15.8702
28.6872	41.4745
7.10623	23.5106
74.9736	40.9399
16.7466	65.0084
53.491	11.1198
40.274	15.1719
26.037	30.2382
16.9004	29.8267
11.7649	59.241
14.971	32.8228
19.2675	33.3329
26.578	37.2344
35.6274	42.8059
5.07081	60.7946
29.7009	31.2659
27.0647	35.1121
14.3815	63.7616
32.7864	35.4571
22.7801	22.0572
30.0699	45.9352
23.4294	34.9104
31.0322	11.8909
37.9865	28.321
31.928	64.5981
3.34512	54.2117
17.1606	64.5786
10.0127	42.9132
32.9379	42.5242
16.3072	28.5494
7.8519	63.0826
23.4816	34.1629
38.8481	17.1725
21.6593	12.7471
31.8946	35.3468
19.6428	30.3689
57.563	25.5186
29.211	12.8111
38.215	30.4993
29.7298	34.9263
21.5496	42.0921
35.855	16.465
14.179	42.6881
14.2224	29.9765
16.192	23.7959
23.6211	39.0992
11.8962	27.3045
16.4633	52.2649
22.9038	29.8199
22.1871	30.1985
16.2497	19.5089
19.2926	60.5807
4.78263	19.5861
31.3578	48.9422
17.8049	53.9508
18.0454	25.546
18.4442	50.8308
6.96817	61.7397
27.1097	36.1203
21.3504	41.549
19.3134	22.9968
26.0121	50.9133
19.997	21.4264
37.7368	52.809
30.2115	22.4517
16.0455	63.413
21.5087	32.4707
11.171	45.2003
32.7853	20.992
28.8435	35.484
31.6091	56.7426
13.4304	34.51
33.5477	48.4652
22.9255	30.1032
44.5566	28.822
9.60251	26.8813
18.6854	20.2219
19.7355	21.8223
16.0537	42.326
21.6492	24.9588
11.7811	21.3623
20.8705	33.6794
38.1003	12.5676
15.0664	56.2074
25.6342	46.1029
14.5924	36.6105
18.6418	39.592
9.27042	62.2534
16.1523	25.3702
20.4676	29.6032
27.9159	26.2165
27.44	49.2444
18.1641	25.9558
14.7938	21.459
18.6575	36.7357
21.2972	30.5192
17.803	35.355
21.4702	40.2938
12.0987	34.2293
20.9143	37.0085
14.4614	26.4841
16.7256	10.1521
19.6135	26.4289
22.7246	35.6793
30.5018	49.3445
13.3187	32.8903
17.7734	24.598
16.7581	34.4442
16.4633	11.0228
20.0561	57.1104
7.68556	56.3998
18.9116	24.7749
25.1396	44.0271
16.2947	60.2313
0.962374	52.1738
27.0721	27.9309
26.5403	46.3778
23.4079	36.4268
35.9954	47.5661
29.0085	50.7088
29.1112	48.2866
25.6342	39.2357
24.2344	29.5236
22.0969	41.3562
20.3542	26.4235
21.3498	60.5435
19.9835	33.4068
16.1459	27.5251
26.5025	20.6981
24.6379	15.2967
18.0406	59.803
39.0167	50.4615
5.21986	53.1545
22.5606	33.0303
18.1567	49.1153
17.1487	20.6987
4.18736	54.9274
20.7396	31.5227
27.2031	30.543
16.3427	31.4128
18.9361	26.6455
28.1576	43.2218
31.7438	46.6312
28.3468	31.3607
22.0969	37.4083
4.42639	49.6764
18.4199	12.6224
0.82836	53.7587
45.1402	58.9653
20.388	39.5083
26.5025	12.982
6.29095	20.9063
19.7219	19.2525
9.98654	27.4099
11.4995	52.5681
13.2605	20.3286
22.9038	34.1659
15.9258	31.3152
18.3478	22.4276
6.61351	19.3593
16.9294	26.5165
28.9231	52.2978
19.2306	37.3664
26.9968	43.0179
22.0648	63.663
13.0991	19.4882
22.8601	42.5305
12.0765	34.3554
17.0592	34.3396
19.4904	54.6452
16.3618	19.9386
33.418	50.7424
16.6582	31.5153
13.8018	38.7539
17.0627	20.5349
11.3143	30.2348
27.2702	59.8441
23.4314	40.2602
24.3572	36.0353
35.1407	51.371
16.5023	39.8696
11.0106	20.8218
50.0671	46.3139
15.5877	36.6538
15.198	39.8441
30.5887	30.8202
8.55281	61.7366
11.4712	55.5549
28.1863	32.7915
17.2573	24.1436
23.5538	39.6805
14.7913	19.292
16.8743	16.3097
8.21703	21.0743
23.1097	62.7627
8.54029	62.5437
22.0141	39.4186
21.4672	38.133
40.7565	43.2334
15.6363	31.3581
12.1209	21.0869
21.4051	28.9916
25.3504	59.368
10.8872	19.989
31.0153	48.1837
12.3241	19.361
35.7172	55.5392
16.5609	24.8229
16.0455	20.6998
21.5211	19.5974
14.2321	22.8005
24.5778	54.4163
26.7853	31.0883
15.8895	27.739
19.4437	41.6897
26.1797	34.9657
20.3542	28.726
21.0114	34.7563
16.4686	23.5148
18.2353	53.1206
5.10683	57.7186
21.3709	60.5255
19.0584	62.516
17.4708	35.4478
15.6602	32.4603
37.7685	51.9298
6.16014	25.879
24.6228	41.1673
23.4353	37.6099
21.8914	22.1905
15.9897	23.8035
26.5025	16.6248
46.2889	51.2315
26.0965	52.7437
22.0993	17.0252
16.0845	25.2397
17.314	32.64
16.6712	20.8489
24.6598	63.8769
13.9849	26.6982
28.6468	45.212
61.4374	29.1461
33.4279	52.1442
14.1376	36.4007
13.1194	19.5119
5.10683	56.3072
21.8351	54.7199
1.01558	56.9932
42.087	53.3884
32.5247	45.5734
4.21933	61.8587
17.145	35.9543
26.4292	48.7463
6.35165	56.1429
14.4046	33.4393
2.74203	58.9753
24.4334	40.4842
15.107	33.246
26.4834	48.4644
27.3498	48.0233
18.4007	63.3746
16.4633	53.0897
20.5423	40.0284
27.0037	44.0531
16.4074	13.3361
35.1507	48.4565
30.6558	50.8887
30.6558	52.1994
19.4704	10.7033
26.1069	38.9966
8.43358	22.3052
51.8069	37.0975
16.7658	19.3492
48.7401	45.2663
39.2444	50.3736
17.4806	30.5379
17.2695	27.4053
13.2315	56.2058
13.3949	33.4057
16.4702	29.3452
20.5423	39.1062
30.3683	42.0309
3.13651	60.4117
21.7876	32.2848
19.6713	38.5805
7.93845	60.5228
20.3838	36.504
25.1314	62.417
25.7867	43.0393
14.8405	34.8296
29.7099	54.5585
23.3004	26.6907
25.3704	63.4274
3.40002	53.004
12.6171	63.234
13.8184	39.093
27.0398	45.5978
15.4787	25.5699
6.55459	62.9947
15.056	34.024
37.7368	53.2899
18.1184	51.6434
20.8705	33.6223
17.7196	30.7653
45.3957	27.8362
23.7204	53.7489
26.137	28.8604
23.5538	39.5479
23.4353	40.4154
29.5804	15.5632
15.198	39.4066
12.0173	32.67
11.015	24.6138
14.5528	44.9565
16.2953	26.3559
11.0654	23.2478
20.7946	39.0929
14.0041	26.7769
14.0182	23.1452
24.2044	20.0899
2.45525	26.2775
17.2696	58.0176
13.4136	54.9493
13.2679	30.3719
11.658	59.8148
9.87955	61.7005
29.8192	35.6216
14.3103	49.9968
19.4757	29.236
16.5243	16.9113
11.9119	39.2347
21.1818	15.4476
18.3648	29.7569
18.7726	21.0264
15.8159	31.4077
9.33951	49.7521
25.9084	26.6111
17.9226	39.0961
18.2882	61.8041
17.1771	34.6569
18.4228	58.5786
11.3922	29.6648
37.3786	34.6423
9.72126	31.7718
10.2043	24.7965
18.9791	28.076
12.6272	43.5295
12.9008	39.3878
6.6327	27.1018
22.927	35.0573
28.0488	18.0242
12.3511	59.4469
15.6775	53.3056
18.0084	35.6873
20.5205	38.0049
11.5168	63.9537
16.8629	31.5722
15.9251	30.0312
18.0286	29.1471
16.958	15.7266
16.522	26.0001
8.49249	26.7066
10.3756	38.7379
16.883	25.8138
18.5025	35.2914
22.2694	39.455
17.8545	29.6973
19.1088	33.7157
11.5969	41.8245
12.4155	22.642
14.9029	25.4236
13.6524	38.0887
16.9621	57.7832
17.8131	30.0343
18.5295	24.6799
17.2351	32.1876
11.0654	27.9313
11.3693	60.0766
7.17029	56.2815
10.9736	41.4799
16.7955	39.0798
7.57705	64.5528
6.00417	50.403
17.5511	35.6838
15.5109	50.2088
14.2165	32.7917
18.8455	58.4545
16.9356	17.746
17.2615	57.9396
15.6775	44.9239
15.679	32.2617
12.7915	46.7012
23.5223	26.9412
21.7281	22.5836
15.9908	32.568
14.0675	39.0686
13.9004	31.0849
14.2115	30.2023
14.2457	63.3356
26.3972	57.0481
7.36918	56.0257
26.9128	32.1126
12.5964	15.5108
19.0296	22.5405
5.29208	59.7642
13.6755	33.5567
20.0612	37.6098
14.0703	37.2315
19.5541	30.6235
16.2114	52.6509
16.2067	55.2689
17.6836	35.228
12.7915	39.8624
4.20923	51.3972
11.8819	29.0104
0.793439	57.0128
29.3573	62.1672
21.7443	38.6702
13.9004	20.5221
3.97164	30.1933
12.0115	40.9555
8.18771	29.1423
8.34104	54.2389
11.9616	21.8191
20.7946	43.9771
14.8374	39.562
12.5414	37.7927
8.35551	21.269
14.5144	34.2232
14.5762	16.6635
18.5242	35.2428
16.0806	48.8689
18.4802	21.4021
14.4216	63.956
13.9517	40.9569
10.0204	33.9356
11.4041	40.3232
11.8777	22.9645
13.1639	23.6149
18.1219	58.6197
21.6087	30.3527
11.1264	44.5412
18.2929	20.9725
9.85028	27.7167
21.8886	22.7171
14.4614	42.1909
14.0784	34.0218
19.221	59.5075
20.4206	39.6007
11.5235	20.4524
31.7396	58.4942
10.1304	47.8889
10.2297	46.227
21.9294	34.703
10.4984	63.8022
7.35798	58.6467
23.1728	43.5704
13.083	32.437
15.5574	34.9541
17.6735	20.5733
12.1593	35.3091
8.54099	25.9546
19.3416	26.9846
8.62691	64.1522
26.8632	39.0127
12.8325	43.168
27.9106	48.6139
15.6983	31.429
13.4517	26.9925
14.4203	30.4607
20.5686	61.9844
13.0649	20.9092
17.1559	57.285
12.6013	63.6537
39.4805	59.0337
19.1903	26.0609
18.7726	23.386
25.3954	21.525
10.4997	26.581
15.7157	24.6796
17.1255	33.3123
15.5056	29.7568
14.9246	36.0079
16.3463	38.0395
23.5223	30.0224
15.7457	42.4972
11.7364	25.8241
12.6427	18.0639
5.67311	62.3962
15.2421	20.3489
11.2285	22.028
11.2745	44.1326
12.2501	37.1626
22.7157	16.8385
8.18974	35.6655
14.5181	49.7106
14.9365	41.329
17.7024	26.1994
13.949	27.9164
13.9004	29.229
26.56	19.4093
17.3884	59.5921
13.5899	36.7899
8.59869	29.5008
14.2093	40.7164
19.5715	27.3298
12.5684	22.0912
10.8286	34.6186
16.6381	50.182
42.3113	34.3519
19.0887	56.7428
10.5082	48.0405
12.5403	23.4972
5.67311	60.3921
13.8411	56.9593
1.05277	60.5337
25.0027	16.9993
17.5685	51.7576
6.08237	21.5368
19.1436	34.1017
15.9474	57.024
6.33487	61.4236
9.79474	40.9418
2.02817	63.4764
13.4654	43.291
12.0655	43.7306
16.6842	45.7341
15.978	57.1973
12.2116	21.6736
11.0654	23.3984
14.0313	38.6326
17.2937	51.3324
10.9061	27.1305
17.9576	58.3086
16.0507	17.1658
16.0507	19.7445
11.869	25.1456
15.8023	40.7903
7.04176	21.6579
36.9368	40.4561
18.0784	24.3284
27.6436	56.8052
21.6622	18.6137
21.7236	28.4564
14.9855	29.9094
8.18047	60.4757
9.49365	34.243
10.6546	31.6821
14.0313	38.5592
15.4289	45.0482
3.43359	21.0722
16.0039	32.9436
16.3763	33.717
8.61309	64.5083
25.8635	36.4532
19.8488	20.9484
13.7235	46.1291
18.0225	32.3146
15.0797	22.3776
26.8719	27.7356
13.3282	22.3193
2.97428	56.7258
14.8199	64.9558
11.6991	49.1511
14.758	42.6477
16.3649	32.3148
6.59576	63.8465
17.0117	32.6551
21.1818	16.7801
11.5508	21.1804
22.927	34.221
9.07268	30.9361
30.3159	30.3241
15.4266	22.5496
31.3769	29.131
15.5574	34.9745
14.9365	45.8557
15.6367	20.5697
10.2297	45.4305
11.4544	28.5276
12.8175	21.9054
17.471	49.0243
18.5253	30.7611
18.0379	54.3002
35.7998	35.7195
12.5955	23.8148
23.3397	24.3129
36.3383	19.1017
4.03603	23.4177
22.2397	57.545
20.1722	53.0926
12.8537	24.5913
22.0021	53.764
7.68741	60.9338
32.7941	35.8399
21.8037	44.058
28.0099	26.757
21.5063	58.3195
15.6264	29.2336
27.6441	16.4542
38.4734	27.7195
25.1352	22.5499
17.8624	33.7774
7.77847	47.9556
32.9996	21.9512
21.0775	42.754
36.355	59.4788
29.3446	34.7549
22.9167	58.1081
9.48904	26.8602
46.6821	35.0733
16.5546	32.8609
24.2812	21.825
30.3281	25.7846
10.5999	40.0227
21.2179	28.927
6.96698	23.7967
30.8503	41.8615
27.3711	57.8935
15.9564	57.2138
22.406	58.1271
31.389	34.9271
28.0571	48.811
16.1646	19.7092
27.551	30.573
18.2372	31.4712
40.2862	31.6752
23.0417	56.9015
19.5216	27.9011
9.41031	23.9374
7.44071	34.8066
14.0574	24.8762
23.9426	45.1595
30.1281	42.3783
20.5614	33.394
24.3652	37.4357
19.66	39.8514
18.6917	54.3984
13.3249	21.5359
18.538	38.4741
21.9732	59.0415
24.4473	31.7097
23.5134	29.4546
24.1699	38.8345
18.0379	59.1877
16.1218	59.8609
15.6498	57.0435
12.7927	29.2063
19.3708	41.4545
15.5659	60.4212
11.2689	51.7985
38.3772	33.9906
21.1496	49.5313
17.4605	33.4465
24.2808	54.9998
22.1706	57.9308
22.0327	55.0411
22.406	46.7138
19.6883	35.0885
18.9279	50.6631
31.2307	32.9226
31.6581	22.9108
17.2733	33.2765
27.2966	35.9136
27.7255	21.5368
24.2527	20.9418
21.1045	18.064
33.886	52.527
6.50414	53.6575
37.3242	37.6398
17.4237	50.4927
23.6292	23.6541
5.95571	57.7838
18.5813	32.565
38.8032	37.0013
18.1465	29.4583
23.5282	26.9004
18.3446	51.7556
20.6237	17.3996
21.4076	39.7303
18.9279	45.072
4.13598	50.1478
17.5309	15.5885
1.00047	56.0843
18.0148	61.6431
30.1514	41.302
27.7255	57.1429
6.37522	26.8732
17.0826	29.4905
7.08217	27.7059
6.72424	52.6251
16.9648	22.7175
35.7998	40.0374
27.9095	38.4048
20.4715	26.4633
6.48813	19.1643
18.2538	27.3817
24.7023	55.8595
23.6706	37.1194
21.3565	49.1079
15.0485	22.5756
19.4891	19.6634
17.2417	42.1105
9.34948	33.0174
14.8082	32.9394
17.4197	57.8718
18.8502	20.0361
22.9582	16.7981
30.1577	31.7983
8.92702	40.4513
22.1369	23.0314
8.36126	27.9311
34.5044	22.9464
17.7225	47.6998
12.0535	31.1162
24.6	15.5273
32.0044	38.9459
15.2674	21.7205
38.7655	49.8664
13.9049	39.6917
10.5301	39.3744
28.8592	32.9526
16.7829	19.5699
5.90282	57.0566
39.4694	40.7405
13.8882	26.1134
20.8597	36.0815
23.4052	21.5298
19.6799	19.9928
7.40741	23.4832
30.0114	28.056
14.9338	22.5584
36.4628	37.9956
27.3129	41.297
36.3287	45.802
20.1428	38.1006
14.438	22.3718
17.9085	32.8587
12.9383	61.5043
17.8069	21.5413
26.656	50.6802
15.6934	19.4067
41.4602	58.3077
26.0621	27.3114
25.1352	25.17
32.639	22.7722
13.5052	22.1557
21.3848	18.375
21.3134	37.3304
19.8563	33.9561
17.8579	38.0288
22.5704	35.2946
31.2307	33.8046
34.436	43.466
15.418	23.7782
15.4287	55.5572
7.11003	59.8218
27.0305	20.526
24.5247	19.8476
28.0174	42.012
24.6926	36.6958
29.9587	56.928
14.7377	35.7985
19.203	46.8053
12.5656	34.4982
25.8622	26.7471
17.7852	24.2339
27.7255	20.208
33.1778	58.9658
23.43	59.4046
19.2186	26.469
8.95137	26.6854
29.5857	39.5175
29.5187	25.616
30.6772	21.3736
13.3384	25.7845
21.0862	54.4273
49.9733	33.8341
32.1448	52.7513
13.5801	38.4178
20.3275	24.0497
7.11003	57.2848
25.1431	55.5838
0.990286	59.9136
32.1072	59.5526
22.7139	55.2451
8.40243	20.3154
26.9497	39.683
21.7023	16.4787
7.83703	58.6897
12.6472	33.2206
2.16437	61.6465
20.4359	50.1776
13.8462	33.5341
21.7492	48.9691
19.1757	58.7706
18.0138	18.7874
18.0379	56.5122
15.6283	40.362
23.23	47.3525
14.0006	16.0243
23.6125	55.1221
22.3471	59.5055
22.3471	15.5313
17.6792	59.3419
20.2706	43.5402
6.42339	24.403
44.593	38.4442
20.6853	19.3685
34.3092	50.6517
28.0115	58.9883
31.3573	30.2095
19.4147	27.2074
12.0252	61.2091
9.76476	32.1264
13.5409	30.3945
15.6283	42.1937
18.7259	49.023
4.12003	19.2104
19.2634	36.7804
18.8439	38.7156
16.0257	62.0585
33.1461	37.8939
12.8642	20.0119
21.9153	53.0536
26.0664	37.4856
23.48	59.6303
29.6155	28.1144
27.4482	18.4373
3.99802	54.9796
20.7234	21.1198
20.7151	46.5997
21.7169	47.3159
20.6549	26.8851
6.84673	19.5792
23.1833	40.9044
27.6441	18.1589
17.2995	55.9608
30.8503	42.2598
7.21742	28.9781
32.9966	29.2297
21.0621	16.3898
41.6884	33.6797
20.8597	36.5947
12.5656	39.611
29.8106	58.1208
10.5301	37.9003
10.781	30.9075
11.026	22.2795
16.9257	50.8397
18.9488	22.9878
19.0199	56.0328
32.2887	51.9501
12.8946	20.627
17.4384	31.5729
22.111	28.0402
7.07083	62.7936
20.5741	61.8063
21.2115	55.6984
11.5983	23.9621
19.0965	56.3127
5.97914	59.9771
31.7298	31.4376
21.506	48.4559
21.5825	49.1511
20.0003	9.08893
19.1161	20.4785
26.2979	10.4605
30.2803	29.2063
20.7858	20.135
20.1425	29.2908
7.4376	36.6487
24.9614	25.2934
20.4534	44.791
25.8233	61.7737
28.5956	27.5461
21.6923	8.4433
11.1843	21.7119
43.0227	46.5515
14.7231	49.696
18.5308	23.5592
25.6998	43.45
9.52821	32.5801
21.7358	17.4671
9.49509	19.6274
28.3573	32.6065
26.0956	61.4834
13.8492	59.2072
19.3459	59.7944
30.5318	30.9913
25.9225	35.5296
13.3042	19.134
23.6616	53.901
18.0288	28.3593
31.1651	38.0394
19.6444	8.43783
18.5484	23.859
14.4477	21.0054
8.73243	28.3426
11.8264	22.8545
21.6237	33.1557
25.4473	32.9063
17.9368	26.9062
25.0656	30.2368
13.858	62.9661
17.5403	57.1635
11.2678	21.8915
16.7722	37.0256
21.0196	62.6258
25.2064	26.0528
21.6586	23.258
21.7165	28.6953
19.0199	59.9219
20.5574	21.9027
16.0069	62.3936
16.0343	17.9984
21.458	38.0594
15.9311	19.0847
6.91443	55.2895
30.9762	37.9057
19.5017	51.1836
18.2308	29.8831
24.454	9.32434
19.8764	62.2295
19.8603	8.39628
19.3459	50.802
18.0863	36.3425
17.6458	50.8669
27.8314	25.7308
25.6167	30.3463
17.8351	30.8791
17.215	52.2507
27.0701	13.6699
25.8452	14.4652
17.9606	23.8394
33.6646	59.0723
7.37467	52.1046
33.7216	28.9764
18.6094	49.1966
20.5693	21.5121
8.56493	54.8606
16.7785	28.8153
34.0726	41.2522
17.7338	29.3568
18.9076	27.5435
18.0875	50.2054
20.7884	54.066
20.6713	38.164
17.6458	43.315
5.30161	49.992
21.0196	8.07537
1.30012	59.2953
13.2512	59.4484
27.4622	32.4626
27.0701	61.2744
8.52571	19.1039
19.4985	24.2338
6.65347	21.3062
7.32688	52.2374
13.7392	20.613
32.2887	61.7229
19.1428	56.6227
21.3944	18.5719
6.10957	61.8542
17.9375	27.0155
24.8361	60.6578
22.2266	29.0803
19.5974	54.4958
12.1415	62.4128
16.7042	63.281
17.5111	39.4679
8.3524	26.4209
15.9292	32.5947
17.948	59.1787
17.4914	21.5254
21.8632	62.9956
26.82	27.2654
9.54578	31.9787
19.8265	20.4732
8.33902	24.085
28.1986	34.9097
17.2132	42.8432
13.4687	24.5768
23.3522	10.6918
30.2731	32.8361
12.3983	19.9802
39.0729	62.9842
13.9487	40.1424
8.78896	31.9211
28.7463	31.6432
12.7485	63.4932
6.55955	55.1549
36.2278	49.7128
16.1642	24.1899
21.1309	33.6038
22.0265	20.5195
22.3496	13.8574
7.56119	19.9652
26.902	37.0047
13.3992	32.1516
33.7809	32.6903
21.2818	46.3503
34.3735	52.1966
19.6209	28.6564
15.8573	20.8304
17.0358	28.0998
11.3006	58.6645
15.5585	20.0115
26.306	54.9141
13.0387	62.9934
43.6731	56.3323
24.1723	25.6447
20.7858	22.4796
28.8093	20.1351
11.8331	23.5801
22.4151	9.50461
20.1195	33.5659
19.1122	26.9052
19.9976	34.1145
21.2126	32.9196
27.8314	27.0172
27.9959	57.1087
14.0031	23.4899
15.1864	54.8028
6.9576	59.9732
23.5812	26.505
18.4003	19.908
19.0464	8.98717
17.4213	56.3794
29.1152	11.8818
12.6915	55.9946
16.3656	47.7018
12.3326	27.9909
24.5953	23.5184
16.6604	25.4071
27.0701	12.9369
33.1702	14.8664
23.4176	62.0576
21.0584	19.8206
12.224	22.832
25.2519	59.6795
23.3712	38.0164
22.179	38.0164
12.4621	25.8318
20.2178	53.9201
45.899	37.8734
30.3015	58.9277
13.2127	38.4758
15.617	22.0819
6.9576	59.6307
23.8765	56.6784
1.46368	61.0031
31.2874	9.77328
21.3705	56.7455
10.5848	61.9002
21.7702	30.5351
19.4765	62.3801
9.78331	55.7001
11.1219	34.7065
3.95635	55.987
18.578	47.8383
13.6102	33.775
21.0395	43.5524
17.8569	58.1302
16.3369	19.9604
19.0199	57.5322
16.0471	37.4177
20.0637	53.7369
15.4032	59.2152
25.6484	62.9574
22.244	61.8434
22.244	9.2842
20.3832	57.3987
18.6418	43.7246
8.74087	63.376
39.4134	46.0287
19.3987	19.6251
36.2491	8.76606
27.4273	13.942
28.2805	25.1456
16.517	28.0014
17.0234	23.263
8.4837	25.8521
10.9277	31.6276
16.0471	39.064
18.324	43.8924
5.13827	62.1072
18.1037	32.3897
21.432	33.039
15.1624	63.6453
30.4471	32.0291
8.99597	62.4426
19.9065	47.5293
23.2113	29.0701
24.9125	8.73166
29.8672	25.8287
23.1662	19.9031
5.20471	53.0597
17.7342	19.0965
16.6499	17.9812
19.4562	41.9376
17.7977	25.9528
5.39012	59.4398
20.5302	29.3488
26.2979	12.9743
19.4281	51.9822
28.3573	32.2031
8.30751	25.8987
36.8887	30.343
20.0848	62.9627
36.9847	26.3158
21.1309	33.0767
12.3326	31.6151
28.3373	62.5989
8.78896	31.9875
11.1571	25.4302
16.7461	19.8583
19.8349	39.5431
14.5916	21.8639
23.0856	58.9959
33.2203	38.2534
19.7957	23.4874
24.4502	22.4894
28.3261	21.4493
6.59977	63.5287
26.6411	52.8323
24.2927	55.9636
15.3143	21.3963
19.8631	55.7814
8.11095	58.9693
27.8002	30.4538
26.8079	45.0015
24.7774	29.1432
24.8583	53.371
22.3001	27.6662
35.6443	54.7608
38.7952	26.3915
16.2962	19.6383
17.7022	28.03
9.90003	37.4652
41.3462	23.0079
23.6233	32.4724
44.1585	59.3983
15.2057	27.8195
30.824	54.0248
17.9967	24.4436
52.2626	33.5383
18.2768	33.3122
23.5661	23.4892
27.1324	28.2299
13.1557	33.4435
24.6862	30.3832
7.50248	63.2454
20.7947	29.9077
45.013	14.1918
17.3846	57.988
22.5556	44.9762
16.2605	29.1747
18.6903	32.9804
11.6668	63.5518
24.9695	31.0906
18.0393	28.4719
41.0533	30.166
26.6439	50.1779
16.3087	25.2287
13.3647	19.8571
16.4834	26.9214
17.3636	20.2373
17.608	30.8726
20.8674	32.5594
14.6821	23.217
19.4857	28.3651
22.5381	43.0893
21.8319	12.775
16.6836	19.5187
19.7684	29.6419
28.6015	51.4938
16.5365	22.8921
17.9794	23.5027
16.2139	27.4271
23.0856	10.8362
26.7977	24.0122
23.3212	61.9986
21.4856	30.1638
20.0765	34.5967
19.0147	19.6455
8.43867	56.0539
33.9116	30.9308
23.12	40.8284
17.3139	25.6833
32.0511	57.7476
25.4549	55.379
27.257	50.8403
22.5556	38.9904
19.5162	25.3215
18.5853	38.3841
20.7791	24.1501
40.6723	25.6193
16.5933	30.7019
23.9926	39.7914
26.9965	24.7855
24.2072	19.162
24.0584	23.8622
33.2469	50.5483
10.4431	54.9259
23.2948	27.7183
25.5952	47.5163
17.0161	20.3259
9.05589	56.2253
18.1817	26.4089
41.8574	33.9709
23.5581	29.2004
23.4143	25.7631
25.0663	41.0991
27.4698	44.5127
23.2172	30.3603
18.5853	34.3686
7.77527	51.705
23.4228	58.681
1.60883	57.3822
30.3805	58.7554
20.2656	30.0276
26.9965	13.8791
7.58286	20.0725
23.0002	26.1028
8.52927	20.9526
9.11858	52.6938
14.561	63.0268
33.2203	43.9184
23.1595	39.8031
23.431	30.3507
6.50903	61.2511
23.7909	25.7206
24.7643	58.3715
19.2782	27.1133
26.4704	42.5635
22.0669	61.1022
15.2694	19.2469
17.3352	33.6154
[truncated: 737 more rows]
